# Supplementary material for: Fluorescence-Guided Surgery in Pediatric Oncology: Current Practice and Future Directions
Source: Cancers (Basel). 2025 Dec 31;18(1):149. doi: 10.3390/cancers18010149 (PMC12784766; doi:10.3390/cancers18010149)
Supplement: Supplementary file 1 [file cancers-18-00149-s001.zip]

Archive with 1 entries (1 files):
- cancers-4042924-supplementary.pdf
